# Supplementary material for: Hypoxia-Reoxygenation Impairs Autophagy-Lysosomal Machinery in Primary Human Trophoblasts Mimicking Placental Pathology of Early-Onset Preeclampsia
Source: Int J Mol Sci. 2022 May 18;23(10):5644. doi: 10.3390/ijms23105644 (PMC9147570; doi:10.3390/ijms23105644)
Supplement: Supplementary file 1 [file ijms-23-05644-s001.zip]

Archive with 1 entries (1 files):
- ijms-1705765-supplementary.pdf
